# Supplementary material for: Fermentation Conditions Affect the Synthesis of Volatile Compounds, Dextran, and Organic Acids by Weissella confusa A16 in Faba Bean Protein Concentrate
Source: Foods. 2022 Nov 10;11(22):3579. doi: 10.3390/foods11223579 (PMC9689515; doi:10.3390/foods11223579)
Supplement: Supplementary file 1 [file foods-11-03579-s001.zip]

Archive with 1 entries (1 files):
- foods-1973681-supplementary.pdf
